# Supplementary material for: Comparison of Potato Viromes Between Introduced and Indigenous Varieties
Source: Front Microbiol. 2022 May 4;13:809780. doi: 10.3389/fmicb.2022.809780 (PMC9114672; doi:10.3389/fmicb.2022.809780)
Supplement: Supplementary file 1 [file Data_Sheet_1.xlsx]

## Sheet: Sheet1
Table S1. Summary of raw sequence data for RNA-Seq and SRA accession number
Index	Name of library	Total read bases (bp)	No. of total reads	GC(%)	SRA accession number
1	plant_B503-T03_good	6215392500	20717975	45	SRR15729366
2	plant_B503-T04_good	7302382200	24341274	44	SRR15729365
3	plant_B503-T05_good	6760579800	22535266	44	SRR15729354
4	plant_B503-T10_good	7208293800	24027646	46	SRR15729351
5	Potato_B503-T12_good	8276661000	27588870	43	SRR15729350
6	Potato_B503-T13_good	8428944900	28096483	43	SRR15729349
7	Potato_B503-T14_good	6351309300	21171031	43	SRR15729348
8	Potato_B503-T15_good	7664440800	25548136	43	SRR15729347
9	Potato_B503-T16_good	6859640400	22865468	44	SRR15729346
10	Potato_B503-T17_good	6972606600	23242022	45	SRR15729345
11	Potato_B503-T18_good	8525203200	28417344	45	SRR15729364
12	Potato_B503-T19_good	8717398800	29057996	43	SRR15729363
13	Potato_B503-T20_good	8187015300	27290051	45	SRR15729362
14	Potato_B503-T21_good	7938649800	26462166	44	SRR15729361
15	Potato_B503-T22_good	7262168700	24207229	45	SRR15729360
16	Potato_B503-T23_good	7508370000	25027900	42	SRR15729359
17	Potato_B503-T24_good	6551270700	21837569	43	SRR15729358
18	Potato_B503-T25_good	7767106500	25890355	43	SRR15729357
19	Potato_B503-T26_good	6497154000	21657180	43	SRR15729356
20	Potato_B503-T27_good	7243114200	24143714	43	SRR15729355
21	Potato_B503-T28_good	8065920000	26886400	43	SRR15729353
22	Potato_B503-T29_good	9719473500	32398245	43	SRR15729352

## Sheet: Sheet2
Table S2. Summary of de novo transcriptome assembly by Trinity
Index	Name of library	Total trinity transcripts	Percent GC	Contig N50	Median contig length	Average contig	Total assembled bases
1	Rosa_tuber	98039	39.59	1790	678	1085.35	29411700
2	Talovskij_tuber	127785	39.82	1739	595	1018.06	38335500
3	Nevsky_tuber	120670	40.11	1637	541	947.5	36201000
4	S24_tuber	99051	40.13	1680	640	1026.28	29715300
5	Nevsky_stolon	118691	39.48	1813	653	1081.82	35607300
6	Nevsky_stem	134385	39.32	1862	639	1088.06	40315500
7	Nevsky_leaf	113619	39.54	1786	645	1063.08	34085700
8	Nevsky_root	144588	39.33	1734	575	1009.14	43376400
9	S24_stolon	107558	39.74	1788	648	1070.74	32267400
10	S24_stem	104028	39.74	1725	642	1039.36	31208400
11	S24_leaf	116515	39.59	1745	621	1039.71	34954500
12	Rosa_stolon	119066	39.52	1800	624	1063	35719800
13	Rosa_root	132661	39.74	1584	513	915.86	39798300
14	Rosa_stem	113770	39.4	1689	638	1020.92	34131000
15	Rosa_leaf	98882	39.56	1733	649	1048.38	29664600
16	Talovskij_stem	121459	39.33	1799	644	1071.93	36437700
17	Talovskij_leaf	106864	39.51	1775	647	1062.19	32059200
18	Pioneer_root	150125	39.33	1639	531	944.63	45037500
19	Pioneer_leaf	113037	39.46	1787	682	1083.73	33911100
20	Pioneer_stem	120828	39.45	1802	648	1073.86	36248400
21	Pioneer_stolon	117892	39.51	1786	636	1064.18	35367600
22	S24_root	161345	39.23	1754	567	1008.49	48403500

## Sheet: Sheet3
TableS3. Numbers of virus-related contigs in 11 different representative potato viruses
	Potato virus M, complete genome	Potato virus Y, complete genome	Potato leafroll virus, complete genome	Tobacco necrosis virus A, complete genome	Papaya ringspot virus, complete genome	Potato mop-top virus RNA 1, complete sequence	Potato mop-top virus RNA 2, complete sequence	Leek yellow stripe virus, complete genome	Potato virus S, complete genome	PreXMRV-1 provirus, complete genome	Potato virus H isolate YN, complete genome	citrus exocortis viroid
	NC_001361.2	NC_001616.1	NC_001747.1	NC_001777.1	NC_001785.1	NC_003723.1	NC_003725.1	NC_004011.1	NC_007289.1	NC_007815.2	NC_018175.1	MZ_463745.1
Pioneer_stem		10
Pioneer_stolon		13							2
Pioneer_root		16						1	8
Pioneer_leaf		22							6
Rosa_stem	3	14							39
Rosa_tuber	1	38		3					28			3
Rosa_stolon	1	11							5
Rosa_root	1	31							21
Rosa_leaf	1	29							68
Nevsky_stem	5	5										2
Nevsky_tuber	1	10							11		1
Nevsky_stolon	3	5										1
Nevsky_root	11	10			1
Nevsky_leaf	1	6							13			1
Talovskij_stem	3	10							1			1
Talovskij_tuber	1	2							10	1		1
Talovskij_leaf	3	16							1			2
S24_stem	346	5							3			1
S24_tuber	13	24	3			6	2		9		10	1
S24_stolon	1	9							6			1
S24_root	1	5	2						22			1
S24_leaf	41	13							7			1

## Sheet: Sheet4
TableS4. Virus-specific primer pairs for three viruses: PVY, PVM and PVS.
Virus	Length(bp)	Extend time(sec)	Tm(℃)	Primer
PVY-F	422	26	53	GCGGCCTTCATTTGAATGT
PVY-R				ACTCGGGCAACTCAATCACAG
PVM-F	213	13	59.5	GCGGCCTTCATTTGAATGT
PVM-R				ACTCGGGCAACTCAATCACAG
PVS-F	516	31	51	GCGGCCTTCATTTGAATGT
PVS-R				ACTCGGGCAACTCAATCACAG
